# Supplementary material for: Neural processes of inhibitory control in American Indian peoples are associated with reduced mental health problems
Source: Soc Cogn Affect Neurosci. 2022 Jul 8;18(1):nsac045. doi: 10.1093/scan/nsac045 (PMC9949499; doi:10.1093/scan/nsac045)
Supplement: nsac045_Supp [file nsac045_supp.zip]

Archive with 1 entries (1 files):
- Supplemental material.docx
